# Supplementary material for: SFK Inhibition Suppresses EBV-Encoded BART miRNAs and Induces Apoptosis in EBV-Positive Gastric Epithelial Cells
Source: Cancers (Basel). 2026 Mar 26;18(7):1082. doi: 10.3390/cancers18071082 (PMC13072225; doi:10.3390/cancers18071082)
Supplement: Supplementary file 1 [file cancers-18-01082-s001.zip]

Archive with 2 entries (2 files):
- Suppl. Fig rerevision.pptx
- Western original data.pptx
